# Supplementary material for: Functional characterization of BrPHD58, an Alfin-like PHD finger protein from Brassica rapa, reveals its negative role in salt stress tolerance in Arabidopsis thaliana
Source: Front Plant Sci. 2026 Jan 28;17:1749944. doi: 10.3389/fpls.2026.1749944 (PMC12892343; doi:10.3389/fpls.2026.1749944)
Supplement: Supplementary file 1 [file DataSheet1.zip]

Archive with 1 entries (1 files):
- Data Sheet 1.pdf
